# Supplementary material for: Characteristics of Hepatitis B Virus Genotype and Sub-Genotype in Hepatocellular Cancer Patients in Vietnam
Source: Diagnostics (Basel). 2022 Oct 1;12(10):2393. doi: 10.3390/diagnostics12102393 (PMC9600587; doi:10.3390/diagnostics12102393)
Supplement: Supplementary file 1 [file diagnostics-12-02393-s001.zip]

Archive with 1 entries (1 files):
- diagnostics-1901846-supplementary.pdf
